# Supplementary material for: Variability and implications of recurrent implantation failure definitions used in the scientific literature: a systematic review
Source: Hum Reprod Open. 2025 Jun 18;2025(3):hoaf033. doi: 10.1093/hropen/hoaf033 (PMC12321291; doi:10.1093/hropen/hoaf033)
Supplement: hoaf033_Supplementary_Data [file hoaf033_supplementary_data.zip]

Archive with 4 entries (4 files):
- Supplementary File S1.docx
- Supplementary File S2_EO.docx
- Supplementary_Figure_S1-post adjudication clean.docx
- Supplementary_Figure_S2-post adjudication clean.docx
